# Supplementary material for: Small Mass but Strong Information: Diagnostic Ions Provide Crucial Clues to Correctly Identify Histone Lysine Modifications
Source: Proteomes. 2021 Apr 23;9(2):18. doi: 10.3390/proteomes9020018 (PMC8167651; doi:10.3390/proteomes9020018)
Supplement: Supplementary file 1 [file proteomes-09-00018-s001.zip]

Archive with 1 entries (1 files):
- proteomes-1166307-supplementary.pptx
